# Supplementary material for: Identification of a Dexamethasone Mediated Radioprotection Mechanism Reveals New Therapeutic Vulnerabilities in Glioblastoma
Source: Cancers (Basel). 2021 Jan 19;13(2):361. doi: 10.3390/cancers13020361 (PMC7836009; doi:10.3390/cancers13020361)
Supplement: Supplementary file 1 [file cancers-13-00361-s001.zip]

Archive with 6 entries (4 files):
- cancers-1091321-supplementary/
- cancers-1091321-supplementary/cancers-1091321_supplementary_conversion/
- cancers-1091321-supplementary/cancers-1091321_supplementary_conversion/cancers-1091321-supplementary.docx
- cancers-1091321-supplementary/cancers-1091321_supplementary_conversion/SUPPL Figures REVISION corrected-2.pdf
- cancers-1091321-supplementary/cancers-1091321_supplementary_conversion/SUPPL MATERIAL uncropped blots.pdf
- cancers-1091321-supplementary/cancers-1091321_supplementary_conversion/Table S1 T98G RNAseq data .xlsx
